# Supplementary material for: International Benchmarking of Pharmacology Curricula and Prescribing Related Learning Outcomes, Implications for Australian Health Professional Education: A Systematic Review and Meta-Analysis
Source: Pharmacy (Basel). 2026 Feb 3;14(1):27. doi: 10.3390/pharmacy14010027 (PMC12922130; doi:10.3390/pharmacy14010027)
Supplement: Supplementary file 1 [file pharmacy-14-00027-s001.zip]

Archive with 1 entries (1 files):
- pharmacy-4103187-supplementary.pdf
